# Supplementary material for: WNT4 Gene and Protein Expression in Endometrial Cancer and Its Significance
Source: Cancers (Basel). 2023 Sep 28;15(19):4780. doi: 10.3390/cancers15194780 (PMC10571897; doi:10.3390/cancers15194780)
Supplement: Supplementary file 1 [file cancers-15-04780-s001.zip › Supplementary Table S1.xlsx]

## Sheet: Supp 1
Supplementary Tab. 1. Detailed patient characteristics
ID	Histological type	Grade	Stage	Vimentin Status	CK5 Status	CK7 Status	CK20 Status	WT1 Status	Mucykarmin Status	Surgery
25	Adenocarcinoma mixtum (clarocellulare et endometrioidale)	G3/G2	pT1bN0 IB	-+	NA	+++	NA	-	NA	Yes
1	Carcinoma microcellulare endometrii.	G3	pT3bN0 IIIB	-	NA	-	NA	NA	NA	Yes
8	Adenocarcinoma endometrioidale partim papillare serosum	G2	pT3aN0	NA	NA	NA	NA	NA	NA	Yes
15	Adenocarcinoma endometrioidale partim papillare	G2	pT3b N0 IIIB	-	NA	NA	-	-	NA	Yes
18	Adenocarcinoma endometrioidale partim papillare	G2	pT1b N0 IB	+++	NA	++	NA	-	`+ -	Yes
20	Adenocarcinoma clarocellulare	G3	pT1aN0 IA	+	NA	+++	NA	-	+-	Yes
2	Adenocarcinoma endometrioidale	G3	pT1aN0 IA	++	NA	+++	NA	-	-+	Yes
3	Adenocarcinoma endometrioides	G2	pT1b N0 II	NA	NA	NA	NA	NA	NA	Yes
4	Adenocarcinoma endometrioides mediocri differentiatum corpois uteri	G2	pT1aN0 IA	NA	NA	NA	NA	NA	NA	Yes
10	Adenocarcinoma endometrioides mediocri differentiatum	G2	pT1aN0Mx IA	NA	NA	NA	NA	NA	NA	Yes
28	Adenocarcinoma endometrioidale	G2	pT1aN0 IA	+++	NA	+++	-	-	NA	Yes
9	Adenocarcinoma endometrioidale endometrii	G2	pT3bN0Mx	+	+	+	NA	NA	NA	Yes
30	Adenocarcinoma endometroides	G3	pT2N0 M1	NA	NA	NA	NA	NA	NA	Yes
14	Adenocarcinoma endometrioides	G3	pT1bN1 Mx IIIc	++	NA	++	NA	-	NA	Yes
26	Adenocarcinoma endometrioides mediocri differentiatum	G2	pT2N0 II	NA	NA	NA	NA	NA	NA	Yes
16	Adenocarcinoma endometrioides cum diff. planoepitheliale	G2	pT2N0 II	NA	NA	NA	NA	NA	NA	Yes
39	Adenocarcinoma endometrioides mediocri differentiatum	G2	pT1bNx II	+++	NA	+++	NA	NA	NA	Yes
34	Adenocarcinoma endometrioidale	G2	pT1aN0 IA	NA	NA	NA	NA	NA	NA	Yes
5	Adenocarcinoma endometrioides	G2	pT2N0 II	+++	NA	NA	-	-	+-	Yes
24	Adenocarcinoma endometrioides mediocri differentiatum	G2	pT2N0 II	+	+	NA	NA	NA	NA	Yes
29	Adenocarcinoma endometrioidale	G2	pT1bN0 IB	+++	NA	++	-	-	NA	Yes
19	Adenocarcinoma endometrioides bene differentiatum	G1	pT1aN0 II	NA	NA	NA	NA	NA	NA	Yes
40	Adenocarcinoma endometrioidale mediocriter differentiatum	G2	pT2 N0 II	+	NA	+	NA	NA	NA	Yes
11	Adenocarcinoma endometrioides bene differentiatum	G1	pT1aN0 IA	NA	NA	NA	NA	NA	NA	Yes
17	Endometrium secretionis	C	Control	NA	NA	NA	NA	NA	NA	No
27	Endometrium atrophicum	C	Control	NA	NA	NA	NA	NA	NA	No
31	Endometrium secretionis	C	Control	NA	NA	NA	NA	NA	NA	No
32	Endometrium proliferationis	C	Control	NA	NA	NA	NA	NA	NA	No
33	Endometrium proliferationis	C	Control	NA	NA	NA	NA	NA	NA	No
35	Endometrium atrophicum	C	Control	NA	NA	NA	NA	NA	NA	No
36	Endometrium proliferationis	C	Control	NA	NA	NA	NA	NA	NA	No
38	Endometrium atrophicum	C	Control	NA	NA	NA	NA	NA	NA	No
12	Adenocarcinoma endometrioides	G2	pT2 II	+++	NA	++	NA	-	+	Yes
6	Adenocarcinoma endometrioidale endometrii	G2	pT1aN0MX IB	+	NA	NA	NA	NA	NA	Yes
7	Adenocarcinoma endometrioides	G2	pT1aN0MX IA	NA	NA	NA	NA	NA	NA	Yes
23	Adenocarcinoma endometrioides cum diff. planoepitheliale	G3	pT3bN1 IIIC	+-	+-	+-	NA	NA	NA	Yes
	- (minus) negative staining
	+ (plus) positive staining; number of + determine intensity
	NA not analysed
	CK cytokeratins
	WT Wilms tumor
Sample Name
1
2
3
4
5
6
7
8
9
10
11
12
13
14
15
16
17
18
19
20
21
22
23
24
25
26
27
28
29
30
31
32
33
34
35
36
37
38
39
40
